# Supplementary material for: Genome-wide identification and expression analysis of the CLC gene family in pomegranate (Punica granatum) reveals its roles in salt resistance
Source: BMC Plant Biol. 2020 Dec 11;20:560. doi: 10.1186/s12870-020-02771-z (PMC7733266; doi:10.1186/s12870-020-02771-z)
Supplement: Supplementary file 1 — Additional file 1: Table S1. A summary of 15 species for phylogenetic analysis and their genomic sources. Table S2. List of CLC proteins used for constructing the phylogenetic tree. Table S3. Primers used in qRT-PCR analysis for PgCLCs. Table S4. Dry weights of pomegranate cuttings under NaCl stress. (XLS 67 kb) [file 12870_2020_2771_MOESM1_ESM.xls]

## Sheet: Table S1
Table S1. A summary of 15 species for phylogenetic analysis and their genomic sources
Species	Taxonomy	Source	URLs
Arabidopsis thaliana	Angiosperm, core enducot	TAIR	http://www.arabidopsis.org/
Citrus sinensis	Angiosperm, core enducot	JGI	https://phytozome.jgi.doe.gov/pz/portal.html#!info?alias=Org_Csinensis
Eucalyptus grandis	Angiosperm, core enducot	JGI	https://phytozome.jgi.doe.gov/pz/portal.html#!info?alias=Org_Egrandis
Eutrema salsugineum	Angiosperm, core enducot	JGI	https://phytozome.jgi.doe.gov/pz/portal.html#!info?alias=Org_Esalsugineum
Glycine max	Angiosperm, core enducot	JGI	https://phytozome.jgi.doe.gov/pz/portal.html#!info?alias=Org_Gmax
Populus euphratica	Angiosperm, core enducot	NCBI	https://www.ncbi.nlm.nih.gov/genome/?term=Populus+euphratica
Punica granatum	Angiosperm, core enducot	NCBI	https://www.ncbi.nlm.nih.gov/genome/?term=Punica+granatum
Vitisvinifera	Angiosperm, core enducot	JGI	https://phytozome.jgi.doe.gov/pz/portal.html#!info?alias=Org_Vvinifera
Zostera marina	Angiosperm, monocot	JGI	https://phytozome.jgi.doe.gov/pz/portal.html#!info?alias=Org_Zmarina
Oryza sativa	Angiosperm, monocot	JGI	https://phytozome.jgi.doe.gov/pz/portal.html#!info?alias=Org_Osativa
Ginkgo biloba	Gymnosperm	GigaDB	http://gigadb.org/dataset/100209
Pinus taeda	Gymnosperm	CoGe	https://dendrome.ucdavis.edu/Drupal
Marchantia polymorpha	Bryophyte	JGI	https://phytozome.jgi.doe.gov/pz/portal.html#!info?alias=Org_Mpolymorpha
Sphagnum fallax	Bryophyte	JGI	https://phytozome.jgi.doe.gov/pz/portal.html#!info?alias=Org_Sfallax
Selaginella moellendorffii	Bryophyte	JGI	https://phytozome.jgi.doe.gov/pz/portal.html#!info?alias=Org_Smoellendorffii

## Sheet: Table S2
Table S2. List of CLC proteins used for constructing the phylogenetic tree
Species	Arabidopsis thaliana	Punica granatum	Citrus sinensis	Eucalyptus grandis	Eutrema salsugineum	Glycine max	Populus euphratica	Vitis vinifera	Zostera marina	Oryza sativa	Ginkgo biloba	Pinus taeda	Marchantia polymorpha	Sphagnum fallax	Selaginella moellendorffii
ID/Name	ATCLC-A/AT5G40890.1	PgCLC-B/CDL15_Pgr005627	orange1.1g003801m	Eucgr.C04346.1	Thhalv10003649m	Gmax.NP_001236494.2	Poeu.XP_010999722.1	VIT_203s0038g04260.1	Zosma107g00330.1	LOC_Os01g50860.1	Gb_03966	PITA_000005943-RA	Mapoly0001s0400.1	Sphfalx01G067000.1	Selmo100906
	ATCLC-B/AT3G27170.1	PgCLC-D/CDL15_Pgr008552	orange1.1g003885m	Eucgr.C04362.1	Thhalv10003679m	Gmax.XP_003517583.1	Poeu.XP_011003711.1	VIT_205s0020g03090.1	Zosma161g00230.1	LOC_Os01g65500.1	Gb_03967	PITAhm_001013-RA	Mapoly0026s0078.1	Sphfalx01G156700.1	Selmo101001
	ATCLC-C/AT5G49890.1	PgCLC-F/CDL15_Pgr012201	orange1.1g003889m	Eucgr.C04368.1	Thhalv10003685m	Gmax.XP_003522836.1	Poeu.XP_011003929.1	VIT_207s0130g00400.1	Zosma185g00130.1	LOC_Os02g35190.1	Gb_03968		Mapoly0061s0111.1	Sphfalx01G195000.1	Selmo420553
	ATCLC-D/AT5G26240.1	PgCLC-C2/CDL15_Pgr013895	orange1.1g004181m	Eucgr.C04370.1	Thhalv10011251m	Gmax.XP_003527569.1	Poeu.XP_011007031.1	VIT_211s0118g00220.1	Zosma25g00070.1	LOC_Os02g48880.1	Gb_04136		Mapoly0100s0037.1	Sphfalx02G053600.1	Selmo442632
	ATCLC-E/AT4G35440.2	PgCLC-G/CDL15_Pgr015371	orange1.1g004505m	Eucgr.C04372.1	Thhalv10012744m	Gmax.XP_003542650.1	Poeu.XP_011016274.1	VIT_212s0035g01720.1	Zosma2g02200.1	LOC_Os03g48940.1	Gb_06773		Mapoly0179s0012.1	Sphfalx02G136400.1	Selmo443196
	ATCLC-F/AT1G55620.2	PgCLC-E/CDL15_Pgr019810	orange1.1g006517m	Eucgr.E03522.1	Thhalv10024547m	Gmax.XP_003545359.1	Poeu.XP_011017857.1	VIT_214s0068g02190.1	Zosma45g00340.1	LOC_Os04g55210.1	Gb_12445			Sphfalx04G029700.1	Selmo80232
	AtCLC-G/AT5G33280.1	PgCLC-C1/CDL15_Pgr027626	orange1.1g013262m	Eucgr.F01498.1	Thhalv10027650m	Gmax.XP_003553925.1	Poeu.XP_011020210.1	VIT_219s0015g01850.1	Zosma51g00410.1	LOC_Os08g20570.1	Gb_17660			Sphfalx05G016000.1	Selmo80641
				Eucgr.F01982.1		Gmax.XP_006587398.1	Poeu.XP_011021556.1			LOC_Os08g38980.1				Sphfalx11G042400.1
				Eucgr.H05062.1		Gmax.XP_006590397.1	Poeu.XP_011028391.1			LOC_Os12g25200.1				Sphfalx12G033100.1
				Eucgr.I01555.1		Gmax.XP_006604169.1	Poeu.XP_011040856.1			LOC_OsChr.mRNA.37				Sphfalx14G008000.1
				Eucgr.I01654.1		Gmax.XP_014624104.1	Poeu.XP_011047852.1							Sphfalx15G057900.1
				Eucgr.I02790.1		Gmax.XP_014624749.1

## Sheet: Table S3
Table S3. Primers used in qRT-PCR analysis for PgCLCs
Name	Gene ID	Forward	Reverse
Pgactin	CDL15_Pgr015157	AGTCCTCTTCCAGCCATCTC	ACTGAGCACAATGTTTCCA
PgCLC-B	CDL15_Pgr005627	ACCCTAGCGAGTACCACACA	AGGCCTTCATCAATGCTCGT
PgCLC-C1	CDL15_Pgr027626	TGCCAGTTGTAACGTGGTGT	ACAAAACCACCAGCAACTCC
PgCLC-C2	CDL15_Pgr013895	AGGGTCAGGGAAGGGCATTA	GACCAAGCTGCCGGAATAGT
PgCLC-D	CDL15_Pgr008552	TGCGAATGACAGTCTCGCTT	TGCATCACCTACTGCCTTCG
PgCLC-E	CDL15_Pgr019810	TCCGTTCTGGAAGTGGCATC	CGAGCGTCACGAAGACTCAT
PgCLC-F	CDL15_Pgr012201	GCTGCATGGCTACGTCTACA	AGACTCCGGCAAGCAAATCA
PgCLC-G	CDL15_Pgr015371	CTATGGACGCATCGTGGGAA	TCATCGATCCACCGAGCAAG

## Sheet: Table S4
Table S4. Dry weights of pomegranate cuttings under NaCl stress
NaCl concentration (mM)	Root weight (RDW/g)	Stem weight (SDW/g)	Leaf weight (LDW/g)	Total weight (DW/g)
0	7.53 ± 0.85 a	16.32 ± 1.57 a	20.10 ± 1.25 a	43.96 ± 5.97 a
100	7.63 ± 0.39 a	17.16 ± 2.45 a	22.30 ± 3.21 b	47.11 ± 4.04 b
200	7.55 ± 0.98 a	15.57 ± 1.55 a	20.56 ± 2.52 a	43.69 ± 7.64 a
300	7.51 ± 0.58 a	16.56 ± 2.22 a	19.41 ± 1.71 a	43.48 ± 5.23 a
Values are the means ± SE of three replicates. Different letters indicate significant differences at p < 0.05
